# Supplementary material for: Urine metabolomics analysis of sleep quality in deep-underground miners: A pilot study
Source: Front Public Health. 2022 Aug 19;10:969113. doi: 10.3389/fpubh.2022.969113 (PMC9437423; doi:10.3389/fpubh.2022.969113)
Supplement: Supplementary file 1 [file Table_1.XLSX]

## Sheet: Sheet1
	Supplementary table 1. Identification of the most discriminant metabolomics variables in terms of environmental differences and sleep quality differences
	Group	m/z	Retention time (min)	Ion mode	Adducts	Formula	Metabolites	Compound class	Fold changea	Vip value	KEGG ID	p-value	FDR q-value	Enriched pathway	Enrichment p-value
	Environmental factors (DUvsG)	164.072	1.7893	ESI-	M-H	C9H11NO2	L-Phenylalanine	Carboxylic acids and derivatives	1.5018	1.82329	C00079	0.00272419	0.0518342	Phenylalanine, tyrosine and tryptophan biosynthesis	0.0102
		180.067	1.12268	ESI-	M-H	C9H11NO3	L-Tyrosine	Carboxylic acids and derivatives	1.51	1.51069	C00082	0.0253168	0.136829	Phenylalanine, tyrosine and tryptophan biosynthesis	0.0102
		145.062	0.62955	ESI-	M-H	C5H10N2O3	L-Glutamine	Carboxylic acids and derivatives	1.486	1.48567	C00064	0.00163603	0.0463766	D-Glutamine and D-glutamate metabolism	0.0241
	Sleep quality (GSQvsPSQ)	147.03	1.20268	ESI-	M+FA-H	C4H6O3	Acetoacetic acid	Keto acids and derivatives	0.67515	1.79876	C00164	0.0270021	0.483792	Butanoate metabolism	0.0276
		193.035	0.62955	ESI-	M+FA-H	C5H8O5	2-hydroxyglutaric acid	Fatty Acyls	1.26828	1.65238	C02630	0.0334224	0.483792	Butanoate metabolism	0.0276
